# Supplementary material for: New Pharmacokinetic and Microbiological Prediction Equations to Be Used as Models for the Search of Antibacterial Drugs
Source: Pharmaceuticals (Basel). 2022 Jan 20;15(2):122. doi: 10.3390/ph15020122 (PMC8879282; doi:10.3390/ph15020122)
Supplement: Supplementary file 1 [file pharmaceuticals-15-00122-s001.zip]

Archive with 4 entries (4 files):
- Supplementary Section S1.pdf
- Supplementary Section S2.pdf
- Supplementary Section S3.xls
- Supplementary Section S4.pdf
