# Supplementary material for: New Pharmacokinetic and Microbiological Prediction Equations to Be Used as Models for the Search of Antibacterial Drugs
Source: Pharmaceuticals (Basel). 2022 Jan 20;15(2):122. doi: 10.3390/ph15020122 (PMC8879282; doi:10.3390/ph15020122)
Supplement: Supplementary file 1 [file pharmaceuticals-15-00122-s001.zip › Supplementary Section S3.xls]

## Sheet: all descriptors
2	3	4	5	6	7	8	9	10	11	12	13	14	15	16	17	18	19	20	21	22	23	24	25	26	27	28	29	30	31	32	33	34	35	36	37	38	39	40	41	42	43	44	45	46	47	48	49	50	51
	X0	X1	X2	X3P	X4P	X5P	X6P	X7P	X8P	X9P	X10P	X0V	X1V	X2V	X3V	X4V	X5V	X6V	X7V	X8V	X9V	X10V	X3C	X4C	X4PC	X3CH	X4CH	X5CH	X6CH	X7CH	X8CH	X9CH	X10CH	X3CV	X4CV	X4PCV	X3CHV	X4CHV	X5CHV	X6CHV	X7CHV	X8CHV	X9CHV	X10CHV	K0	K1	K2	K3	Ka1
M1,M2	X0	X1	X2	X3P	X4P	X5P	X6P	X7P	X8P	X9P	X10P	XOV	X1V	X2V	X3V	X4V	X5V	X6V	X7V	X8V	X9V	X10V	X3C	X4C	X4PC	X3CH	X4CH	X5CH	X6CH	X7CH	X8CH	X9CH	X10CH	X3CV	X4CV	X4PCV	X3CHV	X4CHV	X5CHV	X6CHV	X7CHV	X8CHV	X9CHV	X10CHV	K0	K1	K2	K3	Ka1
A-80556	21.7398	14.1676	13.8839	11.5477	10.111	8.0936	6.0369	4.5837	3.3415	2.5752	1.5999	15.9024	9.2691	7.4607	5.3884	3.991	2.6154	1.5094	0.9807	0.6227	0.3867	0.2179	2.7628	0	6.3075	0	0	0.0962	0.169	0	0	0	0.0076	1.1118	0	2.22	0	0	0.0745	0.061	0	0	0	0.0013	44.3136	23.168	9.0944	4.4461	20.4239
ABT-492	21.9029	14.0951	13.961	11.8497	10.0143	8.0067	6.3835	4.4988	3.1763	2.3881	1.4126	15.6213	8.8312	7.0618	5.0898	3.5649	2.3752	1.5613	0.8744	0.5354	0.317	0.1643	2.8829	0	6.9039	0	0.1667	0	0.1463	0	0	0	0.0062	1.0782	0	2.1659	0	0.1291	0	0.0503	0	0	0	0.0012	43.7116	23.168	8.7413	4.0833	20.5966
amifloxa	17.4304	11.4179	10.6312	9.0469	7.4232	6.3295	4.65	3.2416	2.0819	1.5317	0.9365	13.5438	7.6554	5.8818	4.3874	2.9614	2.1826	1.285	0.7451	0.4253	0.2621	0.1507	1.9278	0	4.6789	0	0	0	0.1842	0	0	0	0.0076	0.8246	0	1.6952	0	0	0	0.087	0	0	0	0.0013	31.921	18.7811	7.7091	3.7589	16.8727
baloflox	19.9993	13.4559	12.3086	10.3852	9.1691	7.7604	5.8436	4.4434	2.7973	1.8672	1.1274	15.9964	9.567	7.5258	5.4302	4.0655	3.0191	1.8542	1.196	0.6683	0.3938	0.2291	2.0655	0	5.4653	0.2887	0	0	0.1741	0	0	0	0.0062	0.9182	0	2.1794	0.2887	0	0	0.0987	0	0	0	0.0012	39.9184	21.2404	8.6257	4.126	19.3509
bayy3118	19.5766	13.4524	12.9307	11.016	9.9858	8.0005	6.272	4.8143	3.0641	2.1479	1.4151	16.0065	10.1167	8.4785	6.3393	5.0784	3.6193	2.4108	1.5563	0.9409	0.5356	0.343	2.2511	0	5.9361	0.2887	0	0.0962	0.1741	0	0	0.0241	0.0062	1.1491	0	2.7521	0.2887	0	0.0745	0.0931	0	0	0.0132	0.0012	39.9184	19.9336	7.6018	3.5497	18.3925
CFC-222	19.0851	12.7815	13.0861	10.9703	9.6488	7.3872	5.9868	4.4601	2.8689	2.1711	1.4026	14.983	9.2756	8.4895	6.2041	4.6757	2.9691	1.9743	1.1886	0.6554	0.4228	0.2662	2.9314	0.1443	6.9724	0.2887	0.1179	0.0833	0.1009	0.034	0	0	0.0076	1.7675	0.1443	3.6462	0.2887	0.1179	0.0645	0.0323	0.0264	0	0	0.001	38.0448	18.9927	6.5	3.0563	17.1225
ciproflo	16.8446	11.5585	10.8423	8.9646	7.6872	6.4383	4.7623	3.6133	2.3661	1.6205	0.927	13.0881	8.1339	6.3733	4.4404	3.2393	2.3306	1.377	0.8939	0.5221	0.2935	0.1592	1.7752	0	4.6716	0.2887	0	0	0.203	0	0	0	0.0076	0.7401	0	1.7622	0.2887	0	0	0.0929	0	0	0	0.0013	31.3189	17.4156	6.9575	3.4856	15.5892
clinaflo	17.8779	11.8799	11.5729	9.4739	8.4932	6.5315	5.1226	3.7951	2.1788	1.5915	0.9161	14.0923	8.5662	7.1054	4.9648	3.8395	2.4995	1.6609	0.9975	0.5251	0.3219	0.1791	2.2064	0	5.429	0.2887	0	0.1179	0.0907	0	0	0	0.0062	1.0312	0	2.2627	0.2887	0	0.0913	0.0342	0	0	0	0.0012	34.3464	18.3673	6.8664	3.337	16.8084
cs-940	20.8695	13.7738	13.3608	10.2336	9.261	7.8183	6.3755	4.5723	3.1412	2.0753	1.1866	15.6226	9.3535	7.4275	4.9721	3.7924	2.7258	1.7465	1.046	0.6284	0.3456	0.1959	2.5583	0	5.548	0.2887	0	0	0.1741	0	0	0	0.0062	1.0116	0	2.0993	0.2887	0	0	0.0798	0	0	0	0.0012	41.2054	22.2031	8.8594	4.6211	20.1745
difloxac	20.7064	13.8462	13.1467	11.1024	9.1248	7.9794	5.9611	4.5004	3.1953	2.5088	1.6065	15.7312	9.1657	7.1346	5.2513	3.5917	2.6847	1.5939	0.9819	0.6004	0.3797	0.2224	2.3526	0	5.4881	0	0	0	0.2676	0	0	0	0.0076	0.9622	0	1.9443	0	0	0	0.1147	0	0	0	0.0013	40.0013	22.2031	9.2404	4.6211	19.5327
DK-507k	20.6624	13.7697	13.6104	11.5442	9.8753	7.9647	6.353	4.9909	3.1496	2.0587	1.3	15.8219	9.6043	8.3892	6.1032	4.365	2.9914	1.9951	1.2462	0.7034	0.4142	0.2483	2.8804	0.1021	7.6386	0.4857	0	0.0833	0.0907	0	0	0	0.0062	1.5669	0.1021	3.6823	0.4857	0	0.0645	0.0342	0	0	0	0.0012	41.8075	20.8779	7.2666	3.4565	18.9552
DQ-113	22.4029	14.5472	14.8221	12.512	10.4976	8.1752	6.4128	5.0516	3.1187	2.0643	1.3046	16.869	10.2648	9.0889	6.5726	4.7557	3.2062	2.1474	1.3677	0.7503	0.4365	0.2565	3.4032	0.1443	8.6421	0.4857	0	0.0962	0.0824	0	0	0	0.005	1.6997	0.0833	3.8996	0.4857	0	0.0745	0.0318	0	0	0	0.001	45.6302	22.7755	7.7655	3.7686	20.7738
DW286	20.9219	13.785	13.1373	11.0609	9.1978	7.5129	5.8752	4.2969	2.8239	2.0798	1.3068	16.1837	9.33	7.8219	5.3501	3.6897	2.5193	1.5615	0.9293	0.5375	0.3249	0.1885	2.7222	0.1443	6.8748	0.2887	0	0.0833	0.1009	0	0	0	0.0076	1.5186	0.125	2.9699	0.2887	0	0.0559	0.0323	0	0	0	0.001	41.8075	22.2031	8.5015	4.2165	19.9253
E-4767	18.0411	11.8074	11.6306	9.9054	8.2668	6.5985	5.1406	3.6183	2.2315	1.6062	0.8917	14.2554	8.5106	7.1674	5.2298	3.6401	2.5062	1.6333	0.934	0.5286	0.3185	0.1663	2.3153	0	6.1712	0.2887	0.1361	0	0.0907	0	0	0	0.0062	1.1292	0	2.7249	0.2887	0.1054	0	0.0342	0	0	0	0.0012	34.3464	18.3673	6.5579	3.0219	16.8084
E-4868	21.0327	13.6844	13.4021	11.585	9.4249	7.6828	5.9513	4.4017	3.2432	2.5114	1.4947	15.1953	8.7859	7.0204	5.3	3.4341	2.3488	1.4328	0.9062	0.5801	0.3556	0.1877	2.6666	0	6.6013	0	0.1361	0	0.169	0	0	0	0.0076	1.0478	0	2.3408	0	0.1054	0	0.061	0	0	0	0.0013	42.4095	22.2031	8.5015	3.9756	19.4657
E-5065	17.1708	11.3799	11.2313	9.1488	8.0047	6.1627	5.0934	3.4156	2.1126	1.511	0.7888	13.5153	8.3153	7.1041	5.0909	3.7239	2.4903	1.7617	0.9397	0.5681	0.3335	0.1752	2.2064	0	5.3699	0.2887	0.1667	0	0.0907	0	0	0	0.0062	1.08	0	2.409	0.2887	0.1667	0	0.0342	0	0	0	0.0012	31.921	17.4156	6.3107	3.0214	15.9004
enofloxa	16.5601	11.0241	10.0094	8.6362	7.2715	6.0998	4.3574	3.0744	2.0369	1.4416	0.8227	12.6735	7.4524	5.3651	3.9712	2.7683	1.9524	1.0609	0.643	0.3629	0.2072	0.1147	1.6392	0	4.2706	0	0	0	0.203	0	0	0	0.0076	0.5987	0	1.3349	0	0	0	0.0882	0	0	0	0.001	30.1156	17.8112	7.4861	3.52	15.879
esparflo	20.3255	13.2013	12.9909	10.5779	9.6099	7.4929	5.9833	4.0385	2.5793	1.7463	0.9813	15.6292	9.2983	7.8031	5.1202	4.0579	2.7049	1.8074	0.9904	0.5821	0.344	0.1831	2.6193	0	6.3212	0.2887	0	0	0.1504	0	0	0	0.005	1.2335	0	2.3635	0.2887	0	0	0.069	0	0	0	0.001	38.1122	21.2404	7.9219	3.8797	19.284
fleroxac	19.0077	12.3454	11.4621	9.6002	8.4163	6.8329	4.9847	3.8355	2.2436	1.5603	0.9492	14.1366	8.1269	6.2669	4.6049	3.2163	2.3324	1.3734	0.8163	0.4515	0.2715	0.1537	2.0703	0	5.0311	0	0	0	0.1741	0	0	0	0.0062	0.8813	0	1.8074	0	0	0	0.0842	0	0	0	0.0012	35.5852	20.727	8.5663	4.0776	18.7131
garenoxa	21.8611	14.8462	14.3315	11.7112	10.4068	8.6368	6.9302	5.4341	3.7717	2.6818	1.8029	16.6926	10.1138	8.0486	5.7552	4.2941	3.0051	1.9755	1.2896	0.7693	0.4421	0.2672	2.5973	0	6.2184	0.2887	0	0.0962	0.169	0	0	0.0196	0.0076	1.0705	0	2.486	0.2887	0	0.051	0.061	0	0	0.0049	0.0013	45.0281	22.7755	8.9818	4.4136	20.1411
gatiflox	19.2922	12.9179	12.1395	9.9614	8.9467	7.517	5.7034	4.1753	2.7078	1.7652	1.035	15.2893	9.0896	7.2531	4.9693	3.7851	2.7348	1.7111	1.0338	0.5957	0.3387	0.1873	2.15	0	5.3698	0.2887	0	0	0.1741	0	0	0	0.0062	0.978	0	2.104	0.2887	0	0	0.0798	0	0	0	0.0012	38.0448	20.28	8.0247	3.8959	18.396
gemiflox	19.9993	13.4391	12.3928	10.3762	8.9577	7.2158	5.7548	4.222	2.7422	2.0072	1.2522	15.2611	8.978	7.0588	4.8789	3.5214	2.3436	1.5039	0.9003	0.5077	0.3041	0.1735	2.1086	0	5.5767	0.2887	0	0.0962	0.1009	0	0	0	0.0076	0.9466	0	2.124	0.2887	0	0.0645	0.0323	0	0	0	0.001	39.9184	21.2404	8.6257	4.258	18.9686
grepaflo	18.5851	12.3799	11.8948	9.9049	8.4756	6.8745	5.3494	3.8814	2.5713	1.7512	0.979	14.4584	8.7659	7.1342	4.8698	3.6088	2.5626	1.5909	0.9804	0.5724	0.3363	0.1753	2.1881	0	5.6234	0.2887	0	0	0.1741	0	0	0	0.0062	0.9994	0	2.1336	0.2887	0	0	0.0798	0	0	0	0.0012	36.1872	19.3222	7.438	3.68	17.4441
levoflox	18.5851	12.3799	11.9365	10.321	8.9737	7.9533	6.107	4.7984	3.2981	2.4383	1.62	14.6591	8.591	6.967	5.1918	3.6888	2.8685	1.799	1.1505	0.697	0.4389	0.2655	2.2191	0	5.4485	0	0	0	0.2296	0	0	0	0.0213	1.0509	0	2.1556	0	0	0	0.1028	0	0	0	0.0039	35.5852	19.3222	7.438	3.3379	17.4441
lomeflox	18.3006	11.8454	11.0935	9.3816	8.3339	6.6247	4.8791	3.2935	2.1555	1.4715	0.8403	13.9745	8.1149	6.1814	4.4857	3.3037	2.2939	1.3497	0.7586	0.4557	0.2595	0.1432	2.0703	0	5.0208	0	0	0	0.1741	0	0	0	0.0062	0.8618	0	1.739	0	0	0	0.0798	0	0	0	0.0012	34.9485	19.7531	7.935	3.7041	17.8112
moxiflox	20.2837	13.9904	13.1437	11.262	10.2094	8.5625	6.5796	5.136	3.4137	2.2589	1.5127	16.2808	10.1621	8.3198	6.1998	4.879	3.5908	2.3291	1.5431	0.9535	0.5268	0.3376	2.1947	0	5.877	0.2887	0	0.0962	0.1741	0	0	0.0241	0.0062	1.0584	0	2.5502	0.2887	0	0.0745	0.0931	0	0	0.0132	0.0012	41.8075	20.8779	8.1648	3.7548	19.0209
norfloxa	16.5601	11.0241	10.0094	8.6362	7.2715	6.0998	4.3574	3.0744	2.0369	1.4416	0.8227	12.8037	7.5825	5.5209	4.1775	2.9614	2.1161	1.1888	0.738	0.4231	0.2436	0.1345	1.6392	0	4.2706	0	0	0	0.203	0	0	0	0.0076	0.6278	0	1.4612	0	0	0	0.0929	0	0	0	0.0013	30.1156	17.8112	7.4861	3.52	15.9465
pefloxac	17.4304	11.4179	10.6312	9.0469	7.4232	6.3295	4.65	3.2416	2.0819	1.5317	0.9365	13.7509	7.9551	6.0742	4.5638	3.103	2.3011	1.3726	0.7969	0.4514	0.2794	0.1641	1.9278	0	4.6789	0	0	0	0.1842	0	0	0	0.0076	0.8514	0	1.7775	0	0	0	0.087	0	0	0	0.0013	31.921	18.7811	7.7091	3.7589	16.9114
PGE41759	20.2148	13.2186	13.1946	10.3314	8.8126	7.0823	5.7472	4.1582	2.7927	1.8623	1.2693	16.566	9.75	8.5826	5.7936	4.1625	2.8496	2.0059	1.167	0.694	0.4245	0.2613	3.161	0.2887	6.4648	0.2887	0	0.1179	0.1009	0	0	0	0.0076	1.783	0.1667	3.2298	0.2887	0	0.0913	0.037	0	0	0	0.0013	39.3163	21.2404	7.9219	4.126	19.4179
PGE92629	19.2922	12.9179	12.1357	10.0901	8.6678	6.9594	5.5949	4.0778	2.7174	1.8038	1.21	15.6434	9.4167	7.6835	5.5214	4.0114	2.7442	1.8862	1.1217	0.6599	0.3996	0.2414	2.1506	0	5.6405	0.2887	0	0.1179	0.1009	0	0	0	0.0076	1.087	0	2.539	0.2887	0	0.0913	0.037	0	0	0	0.0013	38.0448	20.28	8.0247	3.8959	18.4627
PGE95099	18.4219	12.5072	11.5903	9.6105	8.4906	7.0631	5.3676	3.9676	2.6188	1.7614	1.0968	14.7731	9.006	7.1779	5.011	3.805	2.7916	1.7083	1.0703	0.6183	0.3728	0.2133	1.9393	0	4.9924	0.2887	0	0	0.1842	0	0	0	0.0076	0.8946	0	2.004	0.2887	0	0	0.1015	0	0	0	0.0013	36.1872	19.3222	7.788	3.8058	17.5107
rufloxac	17.7148	11.9692	11.409	9.8276	8.7181	7.6568	5.6404	4.4883	3.1941	2.3894	1.4912	14.6054	9.149	7.5467	5.9345	4.7442	3.8161	2.4648	1.726	1.1638	0.7615	0.4198	2.014	0	4.932	0	0	0	0.2421	0	0	0	0.0247	0.9872	0	2.2109	0	0	0	0.1526	0	0	0	0.011	33.7444	18.3673	7.1973	3.2267	16.8652
sitaflox	19.9553	13.2317	13.3974	11.2983	9.6517	7.3955	6.0909	4.6185	2.7417	1.9689	1.2489	15.5476	9.5588	8.5479	6.2428	4.5644	3.0094	2.099	1.2643	0.6633	0.4097	0.2551	2.9368	0.1021	7.6978	0.4857	0	0.0833	0.0907	0	0	0	0.0062	1.6576	0.1021	3.8842	0.4857	0	0.0645	0.0342	0	0	0	0.0012	39.9184	19.9336	6.75	3.26	18.3269
temaflox	21.5766	14.2569	13.698	11.4007	9.8418	8.1101	6.2217	4.5764	3.3631	2.5541	1.5864	15.9548	9.3195	7.2647	5.1813	3.7561	2.6623	1.5827	0.9657	0.6149	0.3742	0.2142	2.5577	0	5.8663	0	0	0	0.2523	0	0	0	0.0076	0.9872	0	1.9246	0	0	0	0.1067	0	0	0	0.0013	44.3136	23.168	9.4694	4.7155	20.4239
tosuflox	20.8695	13.7569	13.3445	11.1591	9.6119	7.6786	5.9842	4.4842	3.1832	2.5014	1.5202	15.0322	8.8415	6.9583	5.0372	3.6111	2.3901	1.474	0.9262	0.5771	0.3658	0.2002	2.5577	0	5.8663	0	0	0.1179	0.169	0	0	0	0.0076	0.9498	0	1.8813	0	0	0.0913	0.061	0	0	0	0.0013	42.4095	22.2031	8.8594	4.3453	19.4657
trovaflo	21.3171	14.2569	14.0845	12.1408	10.2641	8.3933	6.5991	4.9492	3.5106	2.7661	1.8386	15.3496	9.2114	7.6178	5.68	3.9728	2.749	1.644	0.9924	0.6104	0.3979	0.2439	2.7336	0	6.9043	0.1925	0	0.0962	0.2245	0	0	0	0.0076	1.1373	0	2.6256	0.1925	0	0.0745	0.0994	0	0	0	0.001	43.1095	21.8253	8.094	3.8656	19.0679
WIN57273	18.5851	12.3462	12.1218	9.5297	8.4837	6.7723	5.407	3.7363	2.5673	1.8094	1.0499	14.4144	8.4226	6.8033	4.3955	3.3135	2.2523	1.477	0.8533	0.5079	0.287	0.1523	2.3526	0	5.295	0.2887	0	0	0.169	0	0	0	0.0076	0.9775	0	1.921	0.2887	0	0	0.0556	0	0	0	0.0013	34.3811	19.3222	7.438	3.9382	16.7515
CI-934	19.7148	12.8834	11.6431	9.9523	8.7215	6.7615	5.106	3.7181	2.2745	1.6804	0.9829	15.3888	9.126	6.7886	5.0858	3.7191	2.512	1.5785	0.9717	0.567	0.3436	0.1947	1.9858	0	5.0566	0	0	0.1179	0.0907	0	0	0	0.0062	0.8618	0	1.8411	0	0	0.0913	0.0342	0	0	0	0.0012	38.6468	21.7027	9.212	4.3022	19.7531
DV-7751a	19.7922	13.321	13.2335	11.9802	10.258	8.5721	6.8763	5.3474	3.6912	2.8484	1.8943	15.5737	9.6022	8.3796	6.7473	4.8051	3.4312	2.257	1.478	0.8876	0.5915	0.367	2.7443	0.1021	7.2012	0	0.1768	0.0833	0.1463	0	0	0	0.0213	1.555	0.1021	3.527	0	0.1768	0.0645	0.0528	0	0	0	0.0039	39.9184	19.9336	7.0173	2.9259	18.0836
olamuflo	19.9553	13.2485	13.2767	11.3756	9.7874	7.5686	6.0228	4.432	2.5671	1.7869	1.112	15.6655	9.6517	8.5898	6.2089	4.5654	3.089	2.0783	1.2506	0.6599	0.3995	0.2412	2.8559	0.1021	7.8587	0.5387	0	0.0833	0.0824	0	0	0	0.005	1.6306	0.1021	3.8787	0.5387	0	0.0645	0.0318	0	0	0	0.001	39.3163	19.9336	6.75	3.1713	18.0836
pazuflox	16.5161	10.832	11.019	9.2324	7.9851	6.7531	5.2505	4.1333	2.7301	1.9167	1.031	12.4279	7.401	6.3592	4.4335	3.0919	2.2894	1.5012	0.9969	0.57	0.3139	0.1508	2.5514	0.1443	6.0984	0.25	0	0	0.1463	0	0	0	0.0213	1.1956	0.0722	2.4871	0.25	0	0	0.0528	0	0	0	0.0039	30.7177	16.4675	5.5	2.528	14.649
[truncated: 91 more columns]
